# Supplementary material for: Two new species of Tynanthus Miers (Bignonieae, Bignoniaceae) from Brazil
Source: PhytoKeys. 2014 Oct 24;(42):77–85. doi: 10.3897/phytokeys.42.8210 (PMC4225076; doi:10.3897/phytokeys.42.8210)
Supplement: XML Treatment for Tynanthus densiflorus [file phytokeys.42.8210-treatment1.xml]

<!DOCTYPE tp:taxon-treatment
  PUBLIC "-//TaxonX//DTD Taxonomic Treatment Publishing DTD v0 20100105//EN" "tax-treatment-NSO.dtd">
<tp:taxon-treatment xmlns:tp="http://www.plazi.org/taxpub"><tp:treatment-meta><kwd-group><label>Taxon classification</label><kwd><named-content content-type="kingdom">Plantae</named-content></kwd><kwd><named-content content-type="order">Tubiflorae</named-content></kwd><kwd><named-content content-type="family">Bignoniaceae</named-content></kwd></kwd-group><mixed-citation publication-type="journal"><person-group><name><surname>de Medeiros</surname><given-names>Maria Cláudia M. P.</given-names></name><name><surname>Lohmann</surname><given-names>Lúcia G.</given-names></name></person-group><article-title>Two new species of <italic><tp:taxon-name><tp:taxon-name-part taxon-name-part-type="genus">Tynanthus</tp:taxon-name-part></tp:taxon-name></italic> Miers (<tp:taxon-name><tp:taxon-name-part taxon-name-part-type="tribe">Bignonieae</tp:taxon-name-part></tp:taxon-name>, <tp:taxon-name><tp:taxon-name-part taxon-name-part-type="family">Bignoniaceae</tp:taxon-name-part></tp:taxon-name>) from Brazil</article-title><source>PhytoKeys</source><day>24</day><month>10</month><year>2014</year><volume>2014</volume><issue>42</issue><fpage>77</fpage><lpage>85</lpage><pub-id pub-id-type="doi">10.3897/phytokeys.42.8210</pub-id></mixed-citation></tp:treatment-meta><tp:nomenclature><label>1.</label><tp:taxon-name>
                        <tp:taxon-name-part taxon-name-part-type="genus">Tynanthus</tp:taxon-name-part>
                        <tp:taxon-name-part taxon-name-part-type="species">densiflorus</tp:taxon-name-part>
                        <object-id xmlns:xlink="http://www.w3.org/1999/xlink" content-type="ipni" xlink:type="simple">urn:lsid:ipni.org:names:77142875-1</object-id>
                    </tp:taxon-name><tp:taxon-authority>M.C. Medeiros &amp; L.G. Lohmann</tp:taxon-authority><tp:taxon-status xmlns:xlink="http://www.w3.org/1999/xlink" xlink:type="simple">sp. nov.</tp:taxon-status></tp:nomenclature><tp:treatment-sec sec-type="Type"><title>Type.</title><p>Brazil. Amazonas: Manaus-Itacoatiara, km 26, Reserva Florestal Adolpho Ducke, 16 Aug 1996, L.C. Procópio et al. 14 (holotype: INPA-189631!; isotypes: G!, K!, MG, MO!, NY!, RB!, SP!, U) Fig. <xref ref-type="fig" rid="F1">1A–I</xref>.</p><fig id="F1" position="float" orientation="portrait"><label>Figure 1.</label><caption><p><italic><tp:taxon-name><tp:taxon-name-part taxon-name-part-type="genus">Tynanthus</tp:taxon-name-part> <tp:taxon-name-part taxon-name-part-type="species">densiflorus</tp:taxon-name-part></tp:taxon-name></italic> sp. nov.: <bold>A</bold> Flowering branch <bold>B</bold> Detail of lenticels in the oldest portion of branchelet <bold>C</bold> Detail of pubescent indumentum in the youngest portion of branchelet <bold>D–E</bold> Interpetiolar glands <bold>F</bold> Detail of inflorescence axis with bracts <bold>G</bold> Open corolla showing the androecium <bold>H</bold> Open calyx showing the gynoecium <bold>I</bold> Ovary cross section showing ovules [L.C. Procópio 14 (NY)].</p></caption><graphic xmlns:xlink="http://www.w3.org/1999/xlink" xlink:href="phytokeys-042-077-g001.jpg" position="float" orientation="portrait" xlink:type="simple" id="oo_33151.jpg"/></fig></tp:treatment-sec><tp:treatment-sec sec-type="Diagnosis"><title>Diagnosis.</title><p><italic><tp:taxon-name><tp:taxon-name-part taxon-name-part-type="genus">Tynanthus</tp:taxon-name-part> <tp:taxon-name-part taxon-name-part-type="species">densiflorus</tp:taxon-name-part></tp:taxon-name></italic> differs from <italic><tp:taxon-name><tp:taxon-name-part taxon-name-part-type="genus">Tynanthus</tp:taxon-name-part> <tp:taxon-name-part taxon-name-part-type="species">panurensis</tp:taxon-name-part></tp:taxon-name></italic> (Bureau) Sandwith by the interpetiolar gland fields (lacking in <italic><tp:taxon-name><tp:taxon-name-part taxon-name-part-type="genus">Tynanthus</tp:taxon-name-part> <tp:taxon-name-part taxon-name-part-type="species">panurensis</tp:taxon-name-part></tp:taxon-name></italic>), minute triangular prophylls of the axillary buds (versus foliaceous in <italic><tp:taxon-name><tp:taxon-name-part taxon-name-part-type="genus">Tynanthus</tp:taxon-name-part> <tp:taxon-name-part taxon-name-part-type="species">panurensis</tp:taxon-name-part></tp:taxon-name></italic>) and dense thyrses (versus lax in <italic><tp:taxon-name><tp:taxon-name-part taxon-name-part-type="genus">Tynanthus</tp:taxon-name-part> <tp:taxon-name-part taxon-name-part-type="species">panurensis</tp:taxon-name-part></tp:taxon-name></italic>). It further differs from <italic><tp:taxon-name><tp:taxon-name-part taxon-name-part-type="genus">Tynanthus</tp:taxon-name-part> <tp:taxon-name-part taxon-name-part-type="species">pubescens</tp:taxon-name-part></tp:taxon-name></italic> A.H. Gentry in the leaflets with a caudate-mucronate apex (versus acuminate or obtuse-mucronate apices in <italic><tp:taxon-name><tp:taxon-name-part taxon-name-part-type="genus">Tynanthus</tp:taxon-name-part> <tp:taxon-name-part taxon-name-part-type="species">pubescens</tp:taxon-name-part></tp:taxon-name></italic>) and the dense inflorescences (versus lax in <italic><tp:taxon-name><tp:taxon-name-part taxon-name-part-type="genus">Tynanthus</tp:taxon-name-part> <tp:taxon-name-part taxon-name-part-type="species">pubescens</tp:taxon-name-part></tp:taxon-name></italic>).</p></tp:treatment-sec><tp:treatment-sec sec-type="Description"><title>Description.</title><!--PageBreak--><!--PageBreak--><p><italic>Liana</italic>. <italic>Branchlets</italic> subtetragonal to terete, finely striate, with lenticels, pubescent to puberulent, with simple and peltate trichomes; interpetiolar ridge absent or present; interpetiolar glands present; prophylls of the axillary buds 0.5–0.8 mm long, 1–2.5 mm wide, minute, shallowly triangular, puberulent throughout, with simple and peltate trichomes. <italic>Leaves</italic> 2–3 foliolate; terminal leaflets modified into a trifid tendril; petioles and petiolules with a more or less conspicuous canalicule on the upper side, puberulent to glabrescent throughout, with simple and peltate trichomes; petioles 1.8–5.6 cm long; petiolules (0.6–)1.4–3.8 cm long, lateral ones with equal lengths and the terminal one longer, when present; leaflets (3.2–)5–16.1 cm long, (1.3–)2–9.5 cm wide, membranous to chartaceous (sometimes subcoriaceous), discolor or concolor, ovate, apex caudate, mucronate, base cuneate to truncate or subcordate, symmetrical or asymmetrical, margin entire; the abaxial surface pubescent to puberulent throughout (sometimes only on and near the veins), with simple, peltate and patelliform trichomes; the adaxial surface pubescent to glabrescent throughout (sometimes only on and near the veins), with simple, peltate and patelliform trichomes; glandular trichomes evenly distributed throughout both surfaces; first venation pinnate, second venation weak brochidodromous, third venation alternate percurrent (sometimes random reticulate); pocket domatia with (sometimes without) trichomes. <italic>Inflorescence</italic> 3–9.5 cm long, a thyrse, axillary, dense, corymbose to conical in aspect; axis densely pubescent to puberulent, with simple and peltate trichomes; inflorescence bracts 0.5–2.5 mm long, predominantly caducous, triangular to linear triangular, densely pubescent to pubescent throughout; floral bracts 0.4–0.6 mm long, triangular; floral pedicels 1–7 mm long. <italic>Calyx</italic> green to grayish, 1.5–2.2 mm long, 1.4–1.9 mm wide, membranous to chartaceous, with a transversal aperture, truncate or minutely 5-denticulate, densely pubescent to pubescent outside, with simple and peltate trichomes, glabrous inside; lobes 0.1–0.2 mm long. <italic>Corolla</italic> cream or pale yellow, 0.8–1.5 cm long, 0.3–0.5 cm wide at the tube opening, bilabiate, with two (almost totally fused) upper lobes and three lower lobes, densely pubescent throughout outside, with simple and peltate trichomes; tube 3–5 mm long, internally glabrous at the top, tomentose at the base, with simple, long and short stipitate trichomes; nectar guides present, yellow; lobes entire, densely pubescent to pubescent throughout lower ones and at margins of or throughout upper ones; upper ones 0.4–1.4(–2.9) mm long, 0.7–1.5(–2.4) mm wide, acute to obtuse; lower ones 2.1–4 mm long, 2–3.6 mm wide, obtuse to rounded. <italic>Androecium</italic> with four fertile stamens inserted at 1.5–2.5 mm from the base of the corolla; shorter ones 3.5–5.5 mm long; longer ones 4.5–7 mm long; filaments with long and short stipitate trichomes at the base; anther thecae cream, 1.1–1.4 mm long, obovate to elliptic, divergent and reflexed forward, glabrous, subexserted; connective extending 0.2–0.3 mm beyond anther attachment; staminode covered with long and short stipitate trichomes, 1.5–2.7 mm long. <italic>Gynoecium</italic> ca. 7–9 mm long; ovary 1.3–1.5 mm long, 0.7–0.8 mm wide, conical, velutinous, with simple trichomes, with a ring of longer trichomes at the base, with two or four series of ovules per locule; nectar disc reduced, not evident; style 5–7 mm long, tomentose at the base, with simple trichomes; stigma with lamellae lanceolate, glabrous. <italic>Fruit</italic> not seen. <italic>Seeds</italic> not seen.</p></tp:treatment-sec><tp:treatment-sec sec-type="Distribution and habitat"><title>Distribution and habitat.</title><p>Known from wet forests in Manaus and proximity (Amazonas, Brazil).</p></tp:treatment-sec><tp:treatment-sec sec-type="Etymology"><title>Etymology.</title><p>The species epithet refers to the thyrses with flowers densely arranged.</p></tp:treatment-sec><tp:treatment-sec sec-type="Phenology"><title>Phenology.</title><p>Flowers in August. Fruiting period is unknown.</p></tp:treatment-sec><tp:treatment-sec sec-type="Conservation status"><title>Conservation status.</title><p>According to <xref ref-type="bibr" rid="B2">IUCN (2001)</xref> criteria, this species is considered Vulnerable (VU B2ab(iii)). The type collection is from a protected area (Reserva Florestal Adolpho Ducke), where a reasonable number of individuals are found (pers. obs.). Nevertheless, the proximity of Manaus can be considered a region characterized by continuous urbanization. Additional studies on distribution and abundance of <italic><tp:taxon-name><tp:taxon-name-part taxon-name-part-type="genus">Tynanthus</tp:taxon-name-part> <tp:taxon-name-part taxon-name-part-type="species">densiflorus</tp:taxon-name-part></tp:taxon-name></italic> are still necessary in order to confirm its conservation status.</p></tp:treatment-sec><tp:treatment-sec sec-type="Discussion"><title>Discussion.</title><p><italic><tp:taxon-name><tp:taxon-name-part taxon-name-part-type="genus">Tynanthus</tp:taxon-name-part> <tp:taxon-name-part taxon-name-part-type="species">densiflorus</tp:taxon-name-part></tp:taxon-name></italic> is characterized by dense thyrses, with a corymbose to conical aspect, as well as the presence of interpetiolar glands. The type collection of <italic><tp:taxon-name><tp:taxon-name-part taxon-name-part-type="genus">Tynanthus</tp:taxon-name-part> <tp:taxon-name-part taxon-name-part-type="species">densiflorus</tp:taxon-name-part></tp:taxon-name></italic> was treated as <italic><tp:taxon-name><tp:taxon-name-part taxon-name-part-type="genus">Tynanthus</tp:taxon-name-part> <tp:taxon-name-part taxon-name-part-type="species">panurensis</tp:taxon-name-part></tp:taxon-name></italic> (Bureau) Sandwith for the Guide of the Ducke Reserve (<xref ref-type="bibr" rid="B5">Lohmann and Hopkins 1999</xref>). Indeed, the two species are similar in the occurrence of ovate leaflets and corolla tube that is internally tomentose at base. However, the presence of interpetiolar glands in <italic><tp:taxon-name><tp:taxon-name-part taxon-name-part-type="genus">Tynanthus</tp:taxon-name-part> <tp:taxon-name-part taxon-name-part-type="species">densiflorus</tp:taxon-name-part></tp:taxon-name></italic> (versus absent in <italic><tp:taxon-name><tp:taxon-name-part taxon-name-part-type="genus">Tynanthus</tp:taxon-name-part> <tp:taxon-name-part taxon-name-part-type="species">panurensis</tp:taxon-name-part></tp:taxon-name></italic>), the minute prophylls (versus foliaceous in <italic><tp:taxon-name><tp:taxon-name-part taxon-name-part-type="genus">Tynanthus</tp:taxon-name-part> <tp:taxon-name-part taxon-name-part-type="species">panurensis</tp:taxon-name-part></tp:taxon-name></italic>) and dense inflorescences (versus lax in <italic><tp:taxon-name><tp:taxon-name-part taxon-name-part-type="genus">Tynanthus</tp:taxon-name-part> <tp:taxon-name-part taxon-name-part-type="species">panurensis</tp:taxon-name-part></tp:taxon-name></italic>) allow the distinction of these taxa. <italic><tp:taxon-name><tp:taxon-name-part taxon-name-part-type="genus">Tynanthus</tp:taxon-name-part> <tp:taxon-name-part taxon-name-part-type="species">pubescens</tp:taxon-name-part></tp:taxon-name></italic> A.H. Gentry is another species that is morphologically similar to <italic><tp:taxon-name><tp:taxon-name-part taxon-name-part-type="genus">Tynanthus</tp:taxon-name-part> <tp:taxon-name-part taxon-name-part-type="species">densiflorus</tp:taxon-name-part></tp:taxon-name></italic>. Both taxa have similar corolla lengths (around 1–1.6 cm in <italic><tp:taxon-name><tp:taxon-name-part taxon-name-part-type="genus">Tynanthus</tp:taxon-name-part> <tp:taxon-name-part taxon-name-part-type="species">pubescens</tp:taxon-name-part></tp:taxon-name></italic>) and show interpetiolar gland fields; however, the caudate-mucronate leaflet apex (versus acuminate or obtuse-mucronate in <italic><tp:taxon-name><tp:taxon-name-part taxon-name-part-type="genus">Tynanthus</tp:taxon-name-part> <tp:taxon-name-part taxon-name-part-type="species">pubescens</tp:taxon-name-part></tp:taxon-name></italic>) and the dense inflorescences (versus lax in <italic><tp:taxon-name><tp:taxon-name-part taxon-name-part-type="genus">Tynanthus</tp:taxon-name-part> <tp:taxon-name-part taxon-name-part-type="species">pubescens</tp:taxon-name-part></tp:taxon-name></italic>) differentiate both taxa.</p></tp:treatment-sec><tp:treatment-sec sec-type="Additional specimens examined"><title>Additional specimens examined.</title><p>BRAZIL. Amazonas: 2-5 km N of Manaus-Itacoatiara Road at km 79 near Rio Preto da Eva, 100–200 m, 24 November 1974, <!--PageBreak--><italic>A. Gentry 12849</italic> (INPA, MG, MO). Rio Camanau, 28 June 1987, <italic>P. Grenand et al. 2787</italic> (INPA). Manaus, Campus of INPA, Estrada do Aleixo, 22 November 1974, <italic>A. Gentry 12792</italic> (INPA); 30 November 1974, <italic>A. Gentry 13018</italic> (INPA, MO); <italic>Ibid.</italic>, Transect vouchers, Line 1, 11 December 1974, <italic>A. Gentry 13181</italic> (INPA, MO); Estrada do Aleixo near Manaus, km 6–7 past INPA, 2 December 1974, <italic>A. Gentry 13040</italic> (INPA, MO); Reserva Florestal Adolpho Ducke, Parcela PPBio (L03 1000 m), 100 m, <named-content xmlns:xlink="http://www.w3.org/1999/xlink" content-type="dwc:verbatimCoordinates" xlink:type="simple">02°56'03"S, 59°57'32"W</named-content>, 14 December 2010, <italic>M.C. Medeiros et al. 21</italic> (SPF); <italic>Ibid.</italic>, próximo à estação meteorológica, 120 m, <named-content xmlns:xlink="http://www.w3.org/1999/xlink" content-type="dwc:verbatimCoordinates" xlink:type="simple">02°55'37"S, 59°58'33"W</named-content>, 15 December 2010, <italic>M.C. Medeiros et al. 22</italic> (SPF); <italic>Ibid.</italic>, proximidades do refeitório da base da reserva, na beira da estrada, 110 m, <named-content xmlns:xlink="http://www.w3.org/1999/xlink" content-type="dwc:verbatimCoordinates" xlink:type="simple">02°55'59"S, 59°57'56"W</named-content>, 16 December 2010, <italic>M.C. Medeiros et al. 25</italic> (SPF).</p></tp:treatment-sec><ref-list><ref id="B2"><mixed-citation xmlns:xlink="http://www.w3.org/1999/xlink" xlink:type="simple"><institution xlink:type="simple">IUCN</institution> (<year>2001</year>) <source>IUCN Red List Categories and Criteria, Version 3.1</source>. <ext-link ext-link-type="uri" xlink:href="http://www.iucn.org/" xlink:type="simple">http://www.iucn.org/</ext-link></mixed-citation></ref><ref id="B5"><mixed-citation xmlns:xlink="http://www.w3.org/1999/xlink" xlink:type="simple"><person-group><name name-style="western"><surname>Lohmann</surname><given-names>LG</given-names></name><name name-style="western"><surname>Hopkins</surname><given-names>MJG</given-names></name></person-group> (<year>1999</year>) <article-title><tp:taxon-name><tp:taxon-name-part taxon-name-part-type="family">Bignoniaceae</tp:taxon-name-part></tp:taxon-name>.</article-title> In: <person-group><name name-style="western"><surname>Ribeiro</surname><given-names>JELS</given-names></name><name name-style="western"><surname>Hopkins</surname><given-names>MJG</given-names></name><name name-style="western"><surname>Vicentini</surname><given-names>A</given-names></name><name name-style="western"><surname>Sothers</surname><given-names>CA</given-names></name><name name-style="western"><surname>Costa</surname><given-names>MAS</given-names></name><name name-style="western"><surname>Brito</surname><given-names>JM</given-names></name><name name-style="western"><surname>Souza</surname><given-names>MAD</given-names></name><name name-style="western"><surname>Martins</surname><given-names>LHP</given-names></name><name name-style="western"><surname>Lohmann</surname><given-names>LG</given-names></name><name name-style="western"><surname>Assunção</surname><given-names>PACL</given-names></name><name name-style="western"><surname>Pereira</surname><given-names>EC</given-names></name><name name-style="western"><surname>Silva</surname><given-names>CF</given-names></name><name name-style="western"><surname>Mesquita</surname><given-names>MR</given-names></name><name name-style="western"><surname>Procópio</surname><given-names>LC</given-names></name></person-group> (<role>Eds</role>) <source>Flora da Reserva Ducke: Guia de Identificação das plantas vasculares de uma floresta de terra-firme na Amazônia Central</source>. <publisher-name>INPA/DIFD</publisher-name>, <publisher-loc>Manaus</publisher-loc>, <fpage>608</fpage>–<lpage>623</lpage>.</mixed-citation></ref></ref-list></tp:taxon-treatment>
