# Supplementary material for: Two new species of Tynanthus Miers (Bignonieae, Bignoniaceae) from Brazil
Source: PhytoKeys. 2014 Oct 24;(42):77–85. doi: 10.3897/phytokeys.42.8210 (PMC4225076; doi:10.3897/phytokeys.42.8210)
Supplement: XML Treatment for Tynanthus espiritosantensis [file phytokeys.42.8210-treatment2.xml]

<!DOCTYPE tp:taxon-treatment
  PUBLIC "-//TaxonX//DTD Taxonomic Treatment Publishing DTD v0 20100105//EN" "tax-treatment-NSO.dtd">
<tp:taxon-treatment xmlns:tp="http://www.plazi.org/taxpub"><tp:treatment-meta><kwd-group><label>Taxon classification</label><kwd><named-content content-type="kingdom">Plantae</named-content></kwd><kwd><named-content content-type="order">Tubiflorae</named-content></kwd><kwd><named-content content-type="family">Bignoniaceae</named-content></kwd></kwd-group><mixed-citation publication-type="journal"><person-group><name><surname>de Medeiros</surname><given-names>Maria Cláudia M. P.</given-names></name><name><surname>Lohmann</surname><given-names>Lúcia G.</given-names></name></person-group><article-title>Two new species of <italic><tp:taxon-name><tp:taxon-name-part taxon-name-part-type="genus">Tynanthus</tp:taxon-name-part></tp:taxon-name></italic> Miers (<tp:taxon-name><tp:taxon-name-part taxon-name-part-type="tribe">Bignonieae</tp:taxon-name-part></tp:taxon-name>, <tp:taxon-name><tp:taxon-name-part taxon-name-part-type="family">Bignoniaceae</tp:taxon-name-part></tp:taxon-name>) from Brazil</article-title><source>PhytoKeys</source><day>24</day><month>10</month><year>2014</year><volume>2014</volume><issue>42</issue><fpage>77</fpage><lpage>85</lpage><pub-id pub-id-type="doi">10.3897/phytokeys.42.8210</pub-id></mixed-citation></tp:treatment-meta><tp:nomenclature><label>2.</label><tp:taxon-name>
                        <tp:taxon-name-part taxon-name-part-type="genus">Tynanthus</tp:taxon-name-part>
                        <tp:taxon-name-part taxon-name-part-type="species">espiritosantensis</tp:taxon-name-part>
                        <object-id xmlns:xlink="http://www.w3.org/1999/xlink" content-type="ipni" xlink:type="simple">urn:lsid:ipni.org:names:77142876-1</object-id>
                    </tp:taxon-name><tp:taxon-authority>M.C. Medeiros &amp; L.G. Lohmann</tp:taxon-authority><tp:taxon-status xmlns:xlink="http://www.w3.org/1999/xlink" xlink:type="simple">sp. nov.</tp:taxon-status></tp:nomenclature><tp:treatment-sec sec-type="Type"><title>Type.</title><p>Brazil. Espírito Santo: Linhares, Reserva Natural da CVRD, Estrada Oiticica, km 2.3, 6 Feb 2008, D.A. Folli 5931 (holotype: CVRD-11073!; isotype: SPF!) Fig. <xref ref-type="fig" rid="F2">2A–I</xref>.</p><fig id="F2" position="float" orientation="portrait"><label>Figure 2.</label><caption><p><italic><tp:taxon-name><tp:taxon-name-part taxon-name-part-type="genus">Tynanthus</tp:taxon-name-part> <tp:taxon-name-part taxon-name-part-type="species">espiritosantensis</tp:taxon-name-part></tp:taxon-name></italic> sp. nov.: <bold>A</bold> Flowering branch <bold>B–D</bold> Leaflet with pubescent domatia in the abaxial surface <bold>E</bold> Interpetiolar region with bromeliad-like prophylls of the axillary buds <bold>F</bold> Detail the of inflorescence axis, showing bracts, simple and peltate trichomes <bold>G</bold> Open corolla, showing the androecium <bold>H</bold> Anther <bold>I</bold> Open calyx showing the gynoecium [D.A. Folli 5931 (SPF)].</p></caption><graphic xmlns:xlink="http://www.w3.org/1999/xlink" xlink:href="phytokeys-042-077-g002.jpg" position="float" orientation="portrait" xlink:type="simple" id="oo_33152.jpg"/></fig></tp:treatment-sec><tp:treatment-sec sec-type="Diagnosis"><title>Diagnosis.</title><p><italic><tp:taxon-name><tp:taxon-name-part taxon-name-part-type="genus">Tynanthus</tp:taxon-name-part> <tp:taxon-name-part taxon-name-part-type="species">espiritosantensis</tp:taxon-name-part></tp:taxon-name></italic> differs from <italic><tp:taxon-name><tp:taxon-name-part taxon-name-part-type="genus">Tynanthus</tp:taxon-name-part> <tp:taxon-name-part taxon-name-part-type="species">schumannianus</tp:taxon-name-part></tp:taxon-name></italic> (Kuntze) A.H. Gentry by the presence of trichomes in the leaflet domatia (versus absence in <italic><tp:taxon-name><tp:taxon-name-part taxon-name-part-type="genus">Tynanthus</tp:taxon-name-part> <tp:taxon-name-part taxon-name-part-type="species">schumannianus</tp:taxon-name-part></tp:taxon-name></italic>), lack of patelliform trichomes on petioles, petiolules and inflorescence axis (versus presence in <italic><tp:taxon-name><tp:taxon-name-part taxon-name-part-type="genus">Tynanthus</tp:taxon-name-part> <tp:taxon-name-part taxon-name-part-type="species">schumannianus</tp:taxon-name-part></tp:taxon-name></italic>) and larger calyx, 2.3–2.7 mm long, 1.8–2.5 mm wide (versus 1–2 mm long, 1.1–1.9 mm wide in <italic><tp:taxon-name><tp:taxon-name-part taxon-name-part-type="genus">Tynanthus</tp:taxon-name-part> <tp:taxon-name-part taxon-name-part-type="species">schumannianus</tp:taxon-name-part></tp:taxon-name></italic>).</p></tp:treatment-sec><tp:treatment-sec sec-type="Description"><title>Description.</title><!--PageBreak--><!--PageBreak--><p><italic>Liana</italic>. <italic>Branchlets</italic> tetragonal to terete, finely striate, with lenticels, glabrescent (sometimes pubescent at the nodes), with peltate and patelliform trichomes (sometimes simple trichomes also present); interpetiolar ridge absent; interpetiolar glands absent; prophylls of the axillary buds 1.2–2.5 mm long, 0.7–1.1 mm wide, bromeliad-like, glabrescent (rarely puberulent), with peltate trichomes (rarely with simple trichomes as well). <italic>Leaves</italic> (2–)3 foliolate; terminal leaflets modified into a trifid tendril; petioles and petiolules with a more or less conspicuous canalicule on the upper side, puberulent throughout, with simple and peltate trichomes; petioles 1–6 cm long; petiolules 0.5–3.5 cm long, lateral ones with equal lengths and the terminal one longer, when present; leaflets (4–)5–11.9 cm long, (1.5–)1.9–5.4 cm wide, membranous to chartaceous, discolor, elliptic, apex acuminate or caudate, mucronate, base cuneate, symmetrical, margin entire; the abaxial surface glabrescent (sometimes pubescent) on and near the veins, with peltate and patelliform trichomes (sometimes also simple); the adaxial surface glabrescent on and near the veins, with peltate and patelliform trichomes; glandular trichomes distributed especially on the abaxial surface; first venation pinnate, second venation weak brochidodromous, third venation alternate percurrent (sometimes random reticulate); pocket domatia with trichomes. <italic>Inflorescence</italic> 3.6–7 cm long, a thyrse, axillary, lax, conical in aspect; axis pubescent, with simple and peltate trichomes; inflorescence bracts 0.7–3.9(–9) mm long, predominantly caducous, triangular to linear triangular, pubescent throughout or only at margins; floral bracts 0.5–0.7 mm long, triangular; floral pedicels 3.5–9 mm long. <italic>Calyx</italic> green, 2.3–2.7 mm long, 1.8–2.5 mm wide, membranous to chartaceous, with a transversal (sometimes oblique) aperture, minutely 5-denticulate, glabrescent (sometimes pubescent at teeth) outside, with simple, peltate and patelliform trichomes, glabrous inside; lobes 0.1–0.4 mm long. <italic>Corolla</italic> white, 0.7–0.8 cm long, 0.25–0.34 cm wide at the tube opening, bilabiate, with two (almost totally fused) upper lobes and three lower lobes, densely pubescent throughout outside, with simple and peltate trichomes; tube 2.5–4 mm long, internally glabrous at the top, tomentose to pubescent at the base or glabrescent, with simple, long and short stipitate trichomes; nectar guides absent, but with a path of long and short stipitate trichomes; lobes entire, densely pubescent to pubescent throughout lower ones and at the margin of upper ones; upper ones 0.4–1.1 mm long, 1–1.5 mm wide, acute to obtuse; lower ones 1.8–3.2 mm long, 2.1–2.5 mm wide, obtuse to rounded (sometimes acute). <italic>Androecium</italic> with four fertile stamens, inserted at 1–1.5 mm from the base of the corolla; shorter ones 2.5–3.5 mm long; longer ones 4.5–5 mm long; filaments with long and short stipitate trichomes at the base; anthers thecae cream, 0.8–1.1 mm long, obovate to elliptic, divergent and reflexed forward, glabrous, subexserted; conective extending 0.2–0.3 mm beyond anther attachment; staminode glabrescent, with long and short stipitate trichomes, 2.4 mm long. <italic>Gynoecium</italic> ca. 4.5–6 mm long; ovary 0.8–1 mm long, 0.7–0.9 mm wide, conical, velutinous, with simple trichomes, with a ring of longer trichomes at the base, with two or four series of ovules per locule; nectar disc reduced, not evident; style 3.3–5 mm long, tomentose at the base, with simple trichomes; stigma with lamellae lanceolate, glabrous. <italic>Fruits</italic> not seen. <italic>Seeds</italic> not seen.</p></tp:treatment-sec><tp:treatment-sec sec-type="Distribution and habitat"><title>Distribution and habitat.</title><p>Known exclusively from wet forests in Linhares and proximity (Espírito Santo, Brazil).</p></tp:treatment-sec><tp:treatment-sec sec-type="Etymology"><title>Etymology.</title><p>The species epithet refers to the type locality.</p></tp:treatment-sec><tp:treatment-sec sec-type="Phenology"><title>Phenology.</title><p>Flowers from December to February. Fruiting period is unknown.</p></tp:treatment-sec><tp:treatment-sec sec-type="Conservation status"><title>Conservation status.</title><p>According to the <xref ref-type="bibr" rid="B2">IUCN (2001)</xref> criteria, this species is considered Data Deficient (DD), given the small number of known collections. Further detailed investigation on the distribution of <italic><tp:taxon-name><tp:taxon-name-part taxon-name-part-type="genus">Tynanthus</tp:taxon-name-part> <tp:taxon-name-part taxon-name-part-type="species">espiritosantensis</tp:taxon-name-part></tp:taxon-name></italic> is necessary in order to properly assess its conservation status. The two localities in which this species has been collected fall within a single municipality (Linhares), suggesting that this might represent another narrowly distributed species of <italic><tp:taxon-name><tp:taxon-name-part taxon-name-part-type="genus">Tynanthus</tp:taxon-name-part></tp:taxon-name></italic>. Fortunately, the type collection was obtained inside a protected area (Reserva Natural da CVRD).</p></tp:treatment-sec><tp:treatment-sec sec-type="Discussion"><title>Discussion.</title><p><italic><tp:taxon-name><tp:taxon-name-part taxon-name-part-type="genus">Tynanthus</tp:taxon-name-part> <tp:taxon-name-part taxon-name-part-type="species">espiritosantensis</tp:taxon-name-part></tp:taxon-name></italic> is characterized by the bromeliad-like prophylls of the axillary buds and lax thyrses. This species is morphologically similar to the Amazonian <italic><tp:taxon-name><tp:taxon-name-part taxon-name-part-type="genus">Tynanthus</tp:taxon-name-part> <tp:taxon-name-part taxon-name-part-type="species">schumannianus</tp:taxon-name-part></tp:taxon-name></italic> (Kuntze) A.H. Gentry. However, these taxa can be easily separated by the pubescent leaflet domatia (versus glabrous in <italic><tp:taxon-name><tp:taxon-name-part taxon-name-part-type="genus">Tynanthus</tp:taxon-name-part> <tp:taxon-name-part taxon-name-part-type="species">schumannianus</tp:taxon-name-part></tp:taxon-name></italic>), absence of patelliform glands on petioles, petiolules and inflorescence axis (versus presence in <italic><tp:taxon-name><tp:taxon-name-part taxon-name-part-type="genus">Tynanthus</tp:taxon-name-part> <tp:taxon-name-part taxon-name-part-type="species">schumannianus</tp:taxon-name-part></tp:taxon-name></italic>) and the larger calyx, 2.3–2.7 mm long, 1.8–2.5 mm wide (versus 1–2 mm long, 1.1–1.9 mm wide in <italic><tp:taxon-name><tp:taxon-name-part taxon-name-part-type="genus">Tynanthus</tp:taxon-name-part> <tp:taxon-name-part taxon-name-part-type="species">schumannianus</tp:taxon-name-part></tp:taxon-name></italic>).</p></tp:treatment-sec><tp:treatment-sec sec-type="Additional specimens examined"><title>Additional specimens examined.</title><p>BRAZIL. Espírito Santo: Linhares, Rancho Alto, 7 December 1984, <italic>G. Hatschbach &amp; J.M. Silva 48693</italic> (MBM, MO, US); Reserva Natural da CVRD, Estrada Oiticica, próximo à porteira, antes do cruzamento com a estrada municipal, 53 m, <named-content xmlns:xlink="http://www.w3.org/1999/xlink" content-type="dwc:verbatimCoordinates" xlink:type="simple">19°07'59"S, 40°00'07"W</named-content>, 27 January 2014, <italic>M.C. Medeiros &amp; R.B. Louzada 41</italic> (CVRD, SPF).</p><!--PageBreak--></tp:treatment-sec><ref-list><ref id="B2"><mixed-citation xmlns:xlink="http://www.w3.org/1999/xlink" xlink:type="simple"><institution xlink:type="simple">IUCN</institution> (<year>2001</year>) <source>IUCN Red List Categories and Criteria, Version 3.1</source>. <ext-link ext-link-type="uri" xlink:href="http://www.iucn.org/" xlink:type="simple">http://www.iucn.org/</ext-link></mixed-citation></ref></ref-list></tp:taxon-treatment>
